# Supplementary material for: Perioperative Determinants of Postoperative Morbidity After Liver Resection: From Morphofunctional Vulnerability to Inflammatory Response
Source: J Clin Med. 2026 May 7;15(10):3581. doi: 10.3390/jcm15103581 (PMC13207638; doi:10.3390/jcm15103581)
Supplement: Supplementary file 1 [file jcm-15-03581-s001.zip]

Archive with 1 entries (1 files):
- jcm-4291685-supplementary.pdf
